# Supplementary material for: “Take It or Leave It”—Factors Regulating Competence Development and DNA Uptake in Campylobacter jejuni
Source: Int J Mol Sci. 2021 Sep 21;22(18):10169. doi: 10.3390/ijms221810169 (PMC8468864; doi:10.3390/ijms221810169)
Supplement: Supplementary file 1 [file ijms-22-10169-s001.zip]

Archive with 1 entries (1 files):
- ijms-1365279-supplementary.pdf
